# Supplementary material for: Integrating single‐cell and spatial analysis reveals MUC1‐mediated cellular crosstalk in mucinous colorectal adenocarcinoma
Source: Clin Transl Med. 2024 May 22;14(5):e1701. doi: 10.1002/ctm2.1701 (PMC11111627; doi:10.1002/ctm2.1701)
Supplement: Supplementary file 3 — Supporting information [file CTM2-14-e1701-s002.xlsx]

## Sheet: cell_type_12_kegg
Cluster	ID	Description	GeneRatio	BgRatio	pvalue	p.adjust	qvalue	geneID	Count
up expression genes	hsa04510	Focal adhesion	28/217	201/8164	3.53227e-13	9.25455e-11	7.17609e-11	SHC1/LAMC1/AKT3/ITGAV/LAMB2/MYLK/KDR/FLT4/LAMA4/CAV2/MET/ZYX/ITGB1/VCL/VWF/ITGA5/FLT1/COL4A1/COL4A2/ACTN1/PGF/COL1A1/MYL9/LAMA5/PDGFB/PARVB/COL6A1/COL6A2	28
up expression genes	hsa04151	PI3K-Akt signaling pathway	36/217	354/8164	1.99567e-12	2.61433e-10	2.02718e-10	LAMC1/GNG4/AKT3/ITGAV/LAMB2/KDR/F2R/FLT4/CDKN1A/LAMA4/IL6/YWHAG/GNG11/MET/NOS3/IL3RA/ANGPT2/EIF4EBP1/FGFR1/TEK/PKN3/IGF2/ITGB1/VWF/ITGA5/FLT1/COL4A1/COL4A2/PGF/CSF3/COL1A1/BCL2L1/LAMA5/PDGFB/COL6A1/COL6A2	36
up expression genes	hsa04933	AGE-RAGE signaling pathway in diabetic complications	17/217	100/8164	8.3424e-10	7.28569e-08	5.64941e-08	SELE/AKT3/TGFBR2/CXCL8/IL6/SERPINE1/NOS3/COL4A1/COL4A2/MMP2/CCL2/COL1A1/PLCB1/THBD/PLCG1/ICAM1/MAPK11	17
up expression genes	hsa04670	Leukocyte transendothelial migration	17/217	114/8164	6.70861e-09	4.39414e-07	3.40727e-07	MSN/THY1/ESAM/JAM3/ITGB1/VCL/ACTN1/MMP2/CDH5/PECAM1/MYL9/PLCG1/ICAM1/CLDN5/MAPK11/JAM2/CLDN14	17
up expression genes	hsa05418	Fluid shear stress and atherosclerosis	18/217	139/8164	2.3448e-08	1.22868e-06	9.5273e-07	SELE/AKT3/ITGAV/BMPR2/KDR/CAV2/NOS3/IFNG/BMP4/MMP2/CDH5/CCL2/PECAM1/THBD/ICAM1/KLF2/PDGFB/MAPK11	18
up expression genes	hsa05146	Amoebiasis	15/217	102/8164	6.49539e-08	2.44462e-06	1.89559e-06	LAMC1/LAMB2/CXCL8/SERPINB6/LAMA4/IL6/HSPB1/VCL/IFNG/COL4A1/COL4A2/ACTN1/COL1A1/PLCB1/LAMA5	15
up expression genes	hsa04512	ECM-receptor interaction	14/217	88/8164	6.53142e-08	2.44462e-06	1.89559e-06	AGRN/LAMC1/ITGAV/LAMB2/LAMA4/ITGB1/VWF/ITGA5/COL4A1/COL4A2/COL1A1/LAMA5/COL6A1/COL6A2	14
up expression genes	hsa05205	Proteoglycans in cancer	21/217	205/8164	1.00614e-07	3.29511e-06	2.55507e-06	AKT3/ITGAV/KDR/HBEGF/CDKN1A/CAV2/MET/MSN/FGFR1/IGF2/RDX/ITGB1/PLAU/ITGA5/MMP2/COL1A1/PLCG1/PLAUR/RRAS/TIMP3/MAPK11	21
up expression genes	hsa05144	Malaria	10/217	50/8164	5.79919e-07	1.68821e-05	1.30906e-05	ACKR1/SELE/CXCL8/IL6/MET/IFNG/CCL2/CSF3/PECAM1/ICAM1	10
up expression genes	hsa04015	Rap1 signaling pathway	20/217	210/8164	6.73456e-07	1.76446e-05	1.36818e-05	AKT3/KDR/F2R/ARAP3/FLT4/DOCK4/MET/ANGPT2/FGFR1/TEK/ITGB1/FLT1/ADCY4/PGF/PLCB1/PLCG1/F2RL3/RRAS/PDGFB/MAPK11	20
up expression genes	hsa05222	Small cell lung cancer	13/217	92/8164	8.07006e-07	1.92214e-05	1.49045e-05	GADD45A/LAMC1/PTGS2/AKT3/ITGAV/LAMB2/CDKN1A/LAMA4/ITGB1/COL4A1/COL4A2/BCL2L1/LAMA5	13
up expression genes	hsa04066	HIF-1 signaling pathway	14/217	109/8164	9.93739e-07	2.16966e-05	1.68238e-05	AKT3/CDKN1A/IL6/SERPINE1/NOS3/TIMP1/ANGPT2/EIF4EBP1/TEK/PFKP/PFKFB3/IFNG/FLT1/PLCG1	14
up expression genes	hsa04926	Relaxin signaling pathway	14/217	129/8164	7.55747e-06	0.000152312	0.000118105	SHC1/GNG4/AKT3/TGFBR2/GNG11/NOS3/MMP1/COL4A1/COL4A2/ADCY4/MMP2/COL1A1/PLCB1/MAPK11	14
up expression genes	hsa04610	Complement and coagulation cascades	11/217	85/8164	1.37735e-05	0.000253126	0.000196277	CFI/F2R/SERPINE1/PLAU/VWF/A2M/BDKRB2/THBD/PROCR/F2RL3/PLAUR	11
up expression genes	hsa04014	Ras signaling pathway	19/217	235/8164	1.44919e-05	0.000253126	0.000196277	SHC1/ABL2/RGL1/GNG4/AKT3/KDR/FLT4/GNG11/MET/ANGPT2/FGFR1/TEK/IGF2/FLT1/PGF/BCL2L1/PLCG1/RRAS/PDGFB	19
up expression genes	hsa04974	Protein digestion and absorption	12/217	103/8164	1.66641e-05	0.000261885	0.000203068	COL5A2/COL12A1/COL15A1/COL27A1/COL5A1/SLC3A2/COL4A1/COL4A2/COL1A1/COL18A1/COL6A1/COL6A2	12
up expression genes	hsa04514	Cell adhesion molecules	15/217	157/8164	1.69925e-05	0.000261885	0.000203068	SELE/CD34/ITGAV/HLA-F/NRCAM/ESAM/JAM3/ITGB1/CDH5/PECAM1/PTPRM/ICAM1/CLDN5/JAM2/CLDN14	15
up expression genes	hsa05143	African trypanosomiasis	7/217	37/8164	4.44163e-05	0.000646503	0.000501306	SELE/LAMA4/IL6/IFNG/PLCB1/ICAM1/APOL1	7
up expression genes	hsa04810	Regulation of actin cytoskeleton	17/217	218/8164	6.55489e-05	0.000903884	0.000700883	ITGAV/MYLK/F2R/MSN/FGFR1/GSN/RDX/ITGB1/VCL/ITGA5/SSH1/ACTN1/BDKRB2/GIT1/MYL9/RRAS/PDGFB	17
up expression genes	hsa05142	Chagas disease	11/217	102/8164	7.74238e-05	0.0009755	0.000756414	AKT3/TGFBR2/CXCL8/IL6/SERPINE1/IFNG/BDKRB2/CCL2/CCL3L3/PLCB1/MAPK11	11
up expression genes	hsa04371	Apelin signaling pathway	13/217	139/8164	7.81889e-05	0.0009755	0.000756414	GNG4/AKT3/MYLK/GNG11/SERPINE1/NOS3/APLN/APLNR/ADCY4/SPHK1/PLCB1/KLF2/RRAS	13
up expression genes	hsa05120	Epithelial cell signaling in Helicobacter pylori infection	9/217	70/8164	8.92409e-05	0.00106278	0.00082409	CXCL8/HBEGF/MET/JAM3/TJP1/GIT1/PLCG1/MAPK11/JAM2	9
up expression genes	hsa04611	Platelet activation	12/217	124/8164	0.000106271	0.00117091	0.000907934	AKT3/MYLK/F2R/NOS3/ITGB1/VWF/ORAI1/ADCY4/COL1A1/PLCB1/F2RL3/MAPK11	12
up expression genes	hsa04060	Cytokine-cytokine receptor interaction	20/217	295/8164	0.000107258	0.00117091	0.000907934	TNFRSF18/TNFRSF4/INHBB/BMPR2/ACKR3/TGFBR2/CXCL8/CXCL13/IL6/IL3RA/TNFRSF10D/GDF11/IFNG/BMP4/TNFRSF12A/CCL2/CCL4/CCL3L3/CSF3/CD70	20
up expression genes	hsa04370	VEGF signaling pathway	8/217	59/8164	0.000151139	0.00158393	0.0012282	PTGS2/AKT3/KDR/HSPB1/NOS3/SPHK1/PLCG1/MAPK11	8
up expression genes	hsa05417	Lipid and atherosclerosis	16/217	215/8164	0.000186125	0.00187557	0.00145434	SELE/AKT3/CXCL8/HSPA1A/SOD2/IL6/NOS3/MMP1/CCL2/CCL3L3/PLCB1/BCL2L1/PLCG1/ICAM1/XBP1/MAPK11	16
up expression genes	hsa01521	EGFR tyrosine kinase inhibitor resistance	9/217	79/8164	0.000229656	0.00222852	0.00172802	SHC1/AKT3/KDR/IL6/MET/EIF4EBP1/BCL2L1/PLCG1/PDGFB	9
up expression genes	hsa04010	MAPK signaling pathway	19/217	294/8164	0.00029661	0.00277543	0.0021521	GADD45A/AKT3/TGFBR2/KDR/FLT4/HSPA1A/HSPB1/MET/ANGPT2/DUSP4/FGFR1/TEK/IGF2/DUSP6/FLT1/PGF/RRAS/PDGFB/MAPK11	19
up expression genes	hsa05163	Human cytomegalovirus infection	16/217	225/8164	0.000312553	0.00282375	0.00218957	PTGS2/GNG4/AKT3/ITGAV/CXCL8/HLA-F/CDKN1A/IL6/GNG11/EIF4EBP1/ADCY4/CCL2/CCL4/CCL3L3/PLCB1/MAPK11	16
up expression genes	hsa04520	Adherens junction	8/217	71/8164	0.000551877	0.00481973	0.00373727	TGFBR2/MET/FGFR1/VCL/PTPRB/ACTN1/TJP1/PTPRM	8
up expression genes	hsa05167	Kaposi sarcoma-associated herpesvirus infection	14/217	194/8164	0.000640366	0.00541213	0.00419663	PTGS2/GNG4/AKT3/CXCL8/HLA-F/CDKN1A/IL6/GNG11/ANGPT2/CLEC2B/PLCG1/ICAM1/PDGFB/MAPK11	14
up expression genes	hsa05145	Toxoplasmosis	10/217	112/8164	0.000760247	0.00618184	0.00479347	LAMC1/AKT3/LAMB2/HSPA1A/LAMA4/ITGB1/IFNG/BCL2L1/LAMA5/MAPK11	10
up expression genes	hsa05323	Rheumatoid arthritis	9/217	93/8164	0.000778628	0.00618184	0.00479347	CXCL8/IL6/TEK/MMP1/IFNG/FLT1/CCL2/CCL3L3/ICAM1	9
up expression genes	hsa04657	IL-17 signaling pathway	9/217	94/8164	0.000841589	0.00648518	0.00502869	PTGS2/CXCL8/IL6/MUC5AC/MMP1/IFNG/CCL2/CSF3/MAPK11	9
up expression genes	hsa05165	Human papillomavirus infection	19/217	331/8164	0.00126219	0.00944843	0.00732642	LAMC1/PTGS2/AKT3/ITGAV/LAMB2/HLA-F/NOTCH4/CDKN1A/LAMA4/EIF4EBP1/ITGB1/VWF/ITGA5/COL4A1/COL4A2/COL1A1/LAMA5/COL6A1/COL6A2	19
up expression genes	hsa04530	Tight junction	12/217	169/8164	0.00177915	0.0127325	0.00987296	MSN/RDX/JAM3/ITGB1/YBX3/TUBA1A/ACTN1/TJP1/MYL9/CLDN5/JAM2/CLDN14	12
up expression genes	hsa04020	Calcium signaling pathway	15/217	240/8164	0.00179811	0.0127325	0.00987296	MYLK/KDR/F2R/FLT4/MET/NOS3/FGFR1/ORAI1/FLT1/ADCY4/BDKRB2/SPHK1/PLCB1/PLCG1/PDGFB	15
up expression genes	hsa04072	Phospholipase D signaling pathway	11/217	148/8164	0.00191117	0.013177	0.0102176	SHC1/AKT3/CXCL8/F2R/DGKH/ADCY4/SPHK1/PLCB1/PLCG1/RRAS/PDGFB	11
up expression genes	hsa04668	TNF signaling pathway	9/217	112/8164	0.00288217	0.0189449	0.0146901	SELE/PTGS2/AKT3/IL6/MMP14/CCL2/SOCS3/ICAM1/MAPK11	9
up expression genes	hsa04218	Cellular senescence	11/217	156/8164	0.00289236	0.0189449	0.0146901	GADD45A/AKT3/TGFBR2/CXCL8/HLA-F/CDKN1A/IL6/SERPINE1/EIF4EBP1/RRAS/MAPK11	11
up expression genes	hsa04360	Axon guidance	12/217	182/8164	0.00329748	0.0210717	0.0163393	BMPR2/SEMA3F/MET/DPYSL2/ITGB1/NRP1/RND1/SSH1/MYL9/PLCG1/SEMA6B/RRAS	12
up expression genes	hsa05219	Bladder cancer	5/217	41/8164	0.00435548	0.0269994	0.0209356	CXCL8/HBEGF/CDKN1A/MMP1/MMP2	5
up expression genes	hsa01522	Endocrine resistance	8/217	98/8164	0.0044312	0.0269994	0.0209356	SHC1/AKT3/HBEGF/NOTCH4/CDKN1A/ADCY4/MMP2/MAPK11	8
up expression genes	hsa04061	Viral protein interaction with cytokine and cytokine receptor	8/217	100/8164	0.00500912	0.0295154	0.0228866	ACKR3/CXCL8/CXCL13/IL6/TNFRSF10D/CCL2/CCL4/CCL3L3	8
up expression genes	hsa04062	Chemokine signaling pathway	12/217	192/8164	0.00506944	0.0295154	0.0228866	SHC1/GNG4/AKT3/CXCL8/CXCL13/GNG11/ADCY4/CCL2/CCL4/CCL3L3/PLCB1/PLCG1	12
up expression genes	hsa05202	Transcriptional misregulation in cancer	12/217	193/8164	0.00528194	0.0300841	0.0233276	GADD45A/TGFBR2/CXCL8/CDKN1A/IL6/MET/PLAU/HHEX/DUSP6/FLT1/ETV4/BCL2L1	12
up expression genes	hsa04064	NF-kappa B signaling pathway	8/217	104/8164	0.00633659	0.0353231	0.02739	GADD45A/PTGS2/CXCL8/PLAU/CCL4/BCL2L1/PLCG1/ICAM1	8
up expression genes	hsa04392	Hippo signaling pathway - multiple species	4/217	29/8164	0.00684401	0.0373569	0.028967	WWTR1/TEAD4/LATS2/SAV1	4
up expression genes	hsa04012	ErbB signaling pathway	7/217	85/8164	0.00726426	0.0388415	0.0301182	SHC1/ABL2/AKT3/HBEGF/CDKN1A/EIF4EBP1/PLCG1	7
up expression genes	hsa04540	Gap junction	7/217	88/8164	0.00874147	0.0458053	0.035518	GJA1/TUBA1A/ADCY4/TJP1/TUBB6/PLCB1/PDGFB	7
